# Supplementary material for: Anti-Inflammatory Effects of Nutritionally Relevant Concentrations of Oleuropein and Hydroxytyrosol on Peripheral Blood Mononuclear Cells: An Age-Related Analysis
Source: Int J Mol Sci. 2023 Jul 3;24(13):11029. doi: 10.3390/ijms241311029 (PMC10341641; doi:10.3390/ijms241311029)
Supplement: Supplementary file 1 [file ijms-24-11029-s001.zip]

Archive with 1 entries (1 files):
- ijms-2457241-supplementary.pdf
